# Supplementary material for: An Attempt to Use Virtual Reality as a Tool to Reduce Patient Anxiety During Dental Treatment
Source: J Clin Med. 2024 Nov 13;13(22):6832. doi: 10.3390/jcm13226832 (PMC11594890; doi:10.3390/jcm13226832)
Supplement: Supplementary file 1 [file jcm-13-06832-s001.zip]

Archive with 1 entries (1 files):
- jcm-3258733-supplementary.pdf
